# Supplementary material for: The correlation between radiographic and pathologic grading of lumbar facet joint degeneration
Source: BMC Med Imaging. 2016 Mar 29;16:27. doi: 10.1186/s12880-016-0129-9 (PMC4812623; doi:10.1186/s12880-016-0129-9)
Supplement: Additional file 1: — Date set (XLS 33 kb) [file 12880_2016_129_MOESM1_ESM.xls]

## Sheet: date
case	duration of LBP（month）	diagnosis	specimen	segment	pathologic grading					CT grading							MRI grading							CT combined with MRI grading
					consensus	reader 1 1st	reader 2 1st	reader 1 2nd	reader 2 2nd	consensus	reader 1 consensus	reader 2 consensus	reader 1 1st	reader 2 1st	reader 1 2nd	reader 2 2nd	consensus	reader 1 consensus	reader 2 consensus	reader 1 1st	reader 2 1st	reader 1 2nd	reader 2 2nd	consensus	reader 1 consensus	reader 2 consensus	reader 1 1st	reader 2 1st	reader 1 2nd	reader 2 2nd
1	12	lumbar spinal stenosis、 lumbar disc herniation	1	L L4/5	3	3	3	3	3	3	3	3	3	3	3	3	3	3	3	3	3	3	3	3	3	3	3	3	3	3
			2	R L4/5	3	4	3	4	3	3	2	2	2	2	2	2	2	2	2	2	2	2	2	3	2	2	2	2	2	2
			3	L L5/S1	3	4	3	4	3	3	3	3	3	3	3	3	3	3	3	3	3	3	3	3	3	3	3	3	3	3
			4	R L5/S1	3	3	3	3	3	3	2	2	2	2	2	2	3	3	3	3	3	3	3	3	3	3	3	3	3	3
2	24	spondylolisthesis、 lumbar spinal stenosis	5	R L3/4	4	4	4	4	4	4	4	3	4	4	4	3	4	4	4	4	4	4	4	4	4	4	4	3	4	4
			6	R L4/5	3	3	3	3	2	4	4	3	4	4	4	3	4	4	3	4	3	4	3	3	3	3	3	3	3	3
			7	L L3/4	4	3	3	4	4	4	4	4	4	4	4	4	4	4	4	4	4	4	4	4	4	4	4	4	4	4
			8	L L4/5	4	3	3	4	4	4	4	4	4	4	4	4	4	4	4	4	4	4	4	4	4	4	4	4	4	4
3	3	lumbar spinal stenosis、 lumbar disc herniation	9	L L3/4	4	4	4	4	4	4	4	4	4	4	4	4	4	4	3	4	3	4	3	4	4	4	4	3	4	4
			10	L L4/5	3	3	2	3	2	4	4	4	4	4	4	3	4	4	4	4	4	4	4	3	3	3	3	3	3	3
4	96	lumbar spinal stenosis、 lumbar disc herniation	11	L L3/4	4	4	4	4	4	4	4	3	4	3	4	4	4	4	4	4	4	4	4	4	4	3	3	3	4	3
			12	L L4/5	4	4	4	4	4	4	4	4	4	4	3	3	4	4	3	4	4	4	3	3	3	3	3	3	3	4
5	36	lumbar disc herniation	13	R L4/5	4	3	3	4	4	4	3	3	3	3	4	4	4	4	4	4	4	4	4	4	3	3	3	3	3	3
6	24	lumbar disc herniation	14	R L4/5	3	4	4	3	2	3	3	3	3	3	3	3	3	3	3	3	3	2	3	3	3	3	3	3	2	3
7	12	lumbar disc herniation	15	L L2/3	4	4	4	4	4	3	3	3	3	3	3	3	4	4	3	4	4	4	3	3	3	3	3	3	2	4
			16	R L2/3	3	3	3	3	3	3	3	3	3	3	3	3	4	4	4	4	4	4	4	3	3	3	3	3	3	3
			17	L L3/4	3	3	3	3	3	3	3	3	2	3	3	3	3	3	3	3	3	3	3	3	3	3	3	3	2	2
8	15	lumbar disc herniation	18	R L4/5	2	2	2	2	2	2	3	3	3	3	3	3	2	2	2	2	2	2	2	3	3	3	3	3	3	3
			19	R L5/S1	3	3	3	3	3	3	3	3	3	3	3	3	3	3	3	3	3	3	3	3	3	3	3	3	3	3
9	84	spondylolisthesis、 lumbar spinal stenosis、 lumbar disc herniation	20	L L3/4	4	3	4	4	4	4	3	3	4	4	3	3	4	4	4	4	4	4	4	4	3	3	3	3	3	3
			21	L L4/5	3	3	3	3	3	3	3	3	3	3	3	3	3	3	3	3	3	3	4	3	3	3	3	3	3	3
10	12	lumbar disc herniation	22	R L2/3	3	3	3	3	3	2	2	2	2	2	2	2	3	3	3	2	2	3	3	2	2	2	2	2	2	3
11	96	lumbar spinal stenosis、 lumbar disc herniation	23	L L3/4	3	3	3	3	3	3	3	3	3	3	3	3	3	3	3	3	3	3	3	3	3	3	3	3	3	3
			24	L L4/5	3	3	3	3	3	3	3	3	3	3	3	3	3	3	3	4	3	3	3	3	3	3	3	3	3	3
12	72	lumbar disc herniation	25	R L4/5	2	2	2	2	2	2	2	2	1	2	3	2	2	3	2	2	2	3	2	2	2	2	2	2	2	2
			26	R L5/S1	3	2	2	3	3	2	2	2	2	2	2	2	3	3	3	3	3	3	3	2	2	2	2	2	2	2
13	24	lumbar spinal stenosis、 lumbar disc herniation	27	L L4/5	2	2	2	2	2	3	3	3	2	3	4	3	3	3	3	3	3	4	4	3	3	3	3	3	3	3
14	12	spondylolisthesis、 lumbar spinal stenosis、 lumbar disc herniation	28	L L3/4	3	3	3	3	3	3	4	4	4	4	4	4	3	3	2	3	3	2	2	4	4	3	4	3	4	4
			29	R L3/4	3	3	3	3	3	4	4	4	4	4	4	4	3	3	3	3	3	3	3	3	4	3	4	3	3	3
			30	L L4/5	4	4	4	4	4	4	4	4	4	4	4	4	4	4	4	4	4	4	4	4	4	4	4	4	4	4
			31	R L4/5	4	4	4	4	4	4	4	4	4	4	4	4	4	4	4	4	4	4	4	4	4	4	4	4	4	4
15	12	lumbar disc herniation	32	L L4/5	3	3	3	3	3	3	3	2	3	3	2	2	2	2	2	2	2	2	2	3	3	3	3	3	3	3
16	120	spondylolisthesis、 lumbar spinal stenosis、 lumbar disc herniation	33	R L3/4	3	3	3	3	3	3	2	3	2	3	1	3	3	3	2	3	3	3	3	2	2	3	2	3	2	3
			34	R L4/5	3	3	3	3	3	3	3	3	2	3	3	3	3	2	3	2	2	3	3	2	2	3	2	3	2	3
17	3	lumbar spinal stenosis lumbar disc herniation	35	R L4/5	4	4	4	4	4	4	4	4	4	4	4	4	2	2	2	2	2	2	3	4	4	4	4	3	4	4
18	14	spondylolisthesis、 lumbar spinal stenosis、 lumbar disc herniation	36	R L4/5	4	4	4	4	4	4	4	4	4	4	4	4	2	2	2	2	2	2	2	4	4	3	4	3	3	4
19	4		37	L L5/S1	4	4	4	4	4	3	3	3	3	3	3	3	3	3	3	2	2	3	3	3	3	3	3	3	2	3
20	120	lumbar spinal stenosis、 lumbar disc herniation	38	L L3/4	4	4	4	4	4	3	2	2	2	2	2	2	4	4	4	4	4	4	4	2	2	2	2	2	2	2
			39	R L3/4	4	2	2	4	4	3	2	2	2	2	2	2	4	4	4	4	4	4	4	2	2	2	2	2	3	2
			40	L L4/5	4	4	3	4	3	3	2	3	2	3	2	3	4	4	4	4	4	4	4	4	4	4	4	4	4	4
			41	R L4/5	4	4	4	4	4	3	3	3	3	3	3	3	4	4	3	4	4	4	4	4	4	4	4	4	4	4
21	240	lumbar spinal stenosis、 lumbar disc herniation	42	R L4/5	3	3	3	3	3	3	2	2	2	2	2	2	3	3	3	3	3	3	3	2	2	2	2	2	2	2
22	12	lumbar disc herniation	43	L L4/5	3	3	3	3	3	3	3	3	3	3	3	3	3	3	3	3	3	4	4	3	3	3	3	3	3	3
23	24	lumbar spinal stenosis、 lumbar disc herniation	44	L L4/5	3	3	3	3	3	3	2	3	3	3	2	3	3	3	3	3	3	3	3	3	3	3	3	3	3	3
24	120	lumbar spinal stenosis、 lumbar disc herniation	45	R L4/5	3	3	2	3	2	3	2	3	3	3	3	3	3	3	3	3	4	3	3	3	3	4	3	4	3	4
25	12	lumbar spinal stenosis、 lumbar disc herniation	46	L L5/S1	2	2	2	2	2	2	2	2	2	2	2	2	2	2	3	2	2	2	2	2	2	2	2	2	2	2
26	6	lumbar spinal stenosis、 lumbar disc herniation	47	R L3/4	2	2	2	2	2	2	2	2	2	2	2	2	2	2	2	2	2	2	2	2	2	2	2	2	2	2
27	36	lumbar spinal stenosis、 lumbar disc herniation	48	L L5/S1	2	2	2	2	2	2	2	2	2	3	3	2	3	3	3	3	3	3	3	2	2	2	2	2	2	2
28	96	lumbar disc herniation	49	R L5/S1	3	3	3	3	3	3	2	2	3	3	2	2	3	3	3	3	3	3	3	2	2	2	2	2	2	2
29	12	lumbar disc herniation	50	L L4/5	2	2	2	2	2	2	2	2	2	2	2	2	2	3	2	3	2	2	2	2	2	2	2	2	3	2
30	12	lumbar disc herniation	51	L L5/S1	2	2	2	2	2	2	2	2	2	2	3	3	2	2	2	3	2	2	2	2	2	2	2	2	2	2
31	24	lumbar spinal stenosis	52	L L3/4	4	4	4	4	4	4	4	4	3	4	4	4	3	3	4	3	4	3	4	4	4	4	4	4	3	4
			53	R L3/4	2	2	2	2	2	3	3	3	3	3	3	3	3	3	3	3	3	3	4	3	3	3	3	3	3	3
			54	L L4/5	2	2	2	2	2	3	3	3	3	3	3	3	2	2	2	2	2	2	2	2	2	2	3	2	2	2
			55	R L4/5	3	3	3	3	3	3	3	3	3	3	3	3	3	4	3	4	3	4	3	3	3	3	4	3	3	3
			56	L L5/S1	3	3	3	3	3	3	3	3	3	3	3	4	3	4	3	4	3	4	3	3	3	3	3	3	3	3
			57	R L5/S1	3	3	3	3	3	3	2	3	2	3	2	3	3	3	3	3	3	3	3	3	3	3	2	3	2	3
32	96	lumbar spinal stenosis	58	L L4/5	3	2	3	2	3	3	3	3	2	3	3	3	3	3	3	4	3	3	3	3	3	3	3	3	3	3
33	12	lumbar disc herniation	59	L L5/S1	2	2	2	2	2	2	2	2	3	2	2	2	3	3	3	3	3	3	3	3	3	3	3	3	3	3
34	6	lumbar spinal stenosis、 lumbar disc herniation	60	L L4/5	4	4	4	4	4	2	2	2	2	2	2	2	3	3	3	2	3	3	3	3	3	3	3	3	3	3
			61	L L5/S1	4	4	4	4	4	2	2	2	2	2	2	2	3	2	3	2	3	3	3	4	4	3	3	3	3	3
35	12	spondylolisthesis、 lumbar spinal stenosis	62	L L4/5	4	4	4	4	4	4	4	4	4	4	4	4	4	4	4	4	4	4	4	4	2	4	4	4	4	4
36	120		63	R L5/S1	3	3	3	3	3	2	2	2	2	2	2	2	3	3	4	3	4	3	4	2	2	2	3	2	2	2
37	12	lumbar spinal stenosis、 lumbar disc herniation	64	L L4/5	3	3	3	3	3	2	2	2	2	2	2	3	2	2	3	2	3	2	3	3	2	3	2	3	2	4
			65	L L5/S1	2	2	2	2	2	2	2	2	2	2	2	3	2	2	2	2	2	2	2	2	2	2	2	3	2	2
38	96	lumbar disc herniation	66	R L3/4	4	4	4	4	4	3	3	3	3	3	3	3	3	3	3	2	3	3	2	4	3	3	3	3	3	3
39	240	lumbar disc herniation	67	R L4/5	3	3	3	3	3	3	3	3	3	3	2	4	3	3	3	3	3	3	3	3	2	3	3	3	2	3
			68	R L5/S1	3	3	3	3	3	4	4	4	4	4	4	4	3	3	3	3	3	3	4	3	3	3	3	3	3	3
40	24	lumbar spinal stenosis、 lumbar disc herniation	69	R L4/5	4	4	4	4	4	3	3	4	3	4	3	4	3	2	3	2	3	3	4	3	3	3	3	3	2	4
			70	R L5/S1	3	3	3	3	3	3	3	3	4	3	4	3	3	3	3	4	3	3	3	3	3	2	3	2	3	3
41	3	lumbar spinal stenosis、 lumbar disc herniation	71	L L4/5	3	3	2	3	2	2	2	2	2	2	2	2	3	3	3	3	3	3	4	3	2	3	3	3	2	3
			72	R L4/5	3	3	2	3	3	2	2	3	2	3	2	2	2	2	2	2	2	2	2	3	2	3	2	3	2	3
42	12	lumbar disc herniation	73	L L1/2	2	2	2	2	2	2	2	3	2	3	2	3	3	3	3	3	3	3	3	2	2	2	2	3	2	2
			74	R L1/2	2	2	2	2	2	2	2	3	2	3	2	3	2	2	2	2	2	2	2	2	2	3	2	3	2	3
